# Supplementary material for: Micro-Computed Tomography Analysis of Reciprocating Systems in Three-Dimensional Models of Mandibular Premolars with Two Canals
Source: Dent J (Basel). 2025 Apr 19;13(4):175. doi: 10.3390/dj13040175 (PMC12026014; doi:10.3390/dj13040175)
Supplement: Supplementary file 1 [file dentistry-13-00175-s001.zip]

Archive with 1 entries (1 files):
- dentistry-3536925-supplementary.mov
